# Supplementary material for: Beauty Matters: Social Preferences in a Three-Person Ultimatum Game
Source: PLoS One. 2015 May 7;10(5):e0125806. doi: 10.1371/journal.pone.0125806 (PMC4423917; doi:10.1371/journal.pone.0125806)
Supplement: S1 File — (ZIP) [file pone.0125806.s002.zip]

Archive with 9 entries (9 files):
- TableS1 Reaction time of all subjects in each condition.xlsx
- TableS10 Mean amplitude of P2 during face presentationfor nine electrodes (160-190ms) in two face conditions of all subjects.xlsx
- TableS2 Acceptance ratio of all subjects in each condition.xlsx
- TableS3 Mean amplitude of FRN for six electrodes (290-370ms) of all subjects in each condition.xlsx
- TableS5 Mean amplitude of P300 for nine electrodes (400-600ms) of all subjects in each condition.xlsx
- TableS6 Mean amplitude of frontal N1 during face presentation for six electrodes (110-130ms) in two face conditions of all subjects .xlsx
- TableS7 Mean amplitude of N2 during face presentationfor six electrodes (280-360ms) in two face conditions of all subjects .xlsx
- TableS8 Mean amplitude of LPP during face presentationfor nien electrodes (450-650ms) in two face conditions of all subjects .xlsx
- TableS9 Mean amplitude of N170 during face presentationfor four electrodes (150-180ms) in two face conditions of all subjects - ╕▒▒╛.xlsx
