# Supplementary material for: Beauty Matters: Social Preferences in a Three-Person Ultimatum Game
Source: PLoS One. 2015 May 7;10(5):e0125806. doi: 10.1371/journal.pone.0125806 (PMC4423917; doi:10.1371/journal.pone.0125806)
Supplement: S1 File — (ZIP) [file pone.0125806.s002.zip › TableS1 Reaction time of all subjects in each condition.xlsx]

## Sheet: Sheet1
	attractive-fair/fair	attractive-unfair/unfair	attractive-unfair/fair	attractive-unfair/fair	unattractive-fair/fair	unattractive-unfair/unfair	unattractive-unfair/fair	unattractive-unfair/fair
sub1	826.094	1035.16	872.031	1030.91	904.656	1067.44	874.969	1044.84
sub2	567.375	1104.03	713.656	999.719	633.156	960.094	729.688	1120.03
sub3	571.688	943.719	637.875	776.906	609.625	918.562	620.469	829.094
sub4	812.25	1138.62	1320.91	2406.31	1023.47	1106.5	1224.88	1906.47
sub5	681.219	1404.81	925.438	1373.16	1089.12	1290.38	1488.94	1254.47
sub6	816.375	1021.41	782.156	1459.72	799.75	1144.25	1027.03	1208.62
sub7	587.875	877.719	711.812	918.094	603.938	943.031	744.594	933.625
sub8	732.219	847.406	763.594	1152.78	662.188	748.25	850.281	1017.69
sub9	834.469	1947.5	937.031	1562.44	951.625	1758.91	1056.06	1442.69
sub10	579	757.625	593.5	783.062	593.938	729.688	605.625	700.531
sub11	575.469	691.438	693.531	806.531	627.094	742.719	695.562	773.938
sub12	683.656	851.5	802.781	838.469	788.344	734.906	968.125	877.281
sub13	924.469	915.562	2000.53	871.875	1482.84	888.812	1870.81	955.469
sub14	457.312	617.156	468.281	635.812	482.844	659.781	490.531	680.094
sub15	903.094	1258.5	863.562	1228.31	975.094	1042.81	884.5	1118.94
sub16	798.188	1610.75	962.688	1573.81	785.219	1409.47	1087.88	1307.12
sub17	714.75	909.469	1224.03	1214.12	728.312	962	1179.81	1229.81
sub18	423.129	579.613	358.065	342.419	375.406	395.969	386.562	700.969
sub19	512.188	725.906	578.781	985.062	666.375	819.781	692.719	844.969
sub20	772.75	1108	1628.22	1385.59	964.562	1430.88	1380	1817.28
sub21	986.25	1217.5	1088.19	1106.91	948.469	1130.5	1143.22	1071.62
sub22	904.469	1088.34	983.812	1224.06	922.344	954.875	1215.97	1080.75
sub23	617.688	1113.53	698.875	1242.72	626.562	1161.62	720.969	926.688
sub24	573.969	1086.28	646.375	1030.53	576	961.5	694.875	883.812
sub25	591.781	813.562	621.969	728.031	630.75	711.688	767.312	687.781
sub26	598	846.25	983.062	996.969	607.062	839.281	1078.12	985.188
