# Supplementary material for: Beauty Matters: Social Preferences in a Three-Person Ultimatum Game
Source: PLoS One. 2015 May 7;10(5):e0125806. doi: 10.1371/journal.pone.0125806 (PMC4423917; doi:10.1371/journal.pone.0125806)
Supplement: S1 File — (ZIP) [file pone.0125806.s002.zip › TableS10 Mean amplitude of P2 during face presentationfor nine electrodes (160-190ms) in two face conditions of all subjects.xlsx]

## Sheet: mean amplitude of N1
	Attactive-face	Unattactive-face	Attactive-face	Unattactive-face	Attactive-face	Unattactive-face	Attactive-face	Unattactive-face	Attactive-face	Unattactive-face	Attactive-face	Unattactive-face	Attactive-face	Unattactive-face	Attactive-face	Unattactive-face	Attactive-face	Unattactive-face
	F1	F1	FZ	FZ	F2	F2	FC1	FC1	FCZ	FCZ	FC2	FC2	C1	C1	CZ	CZ	C2	C2
sub1	9.12763	7.12892	9.77674	6.97778	8.30221	5.94817	8.40413	6.67948	8.83402	7.1989	7.06335	5.17579	6.61518	5.90877	6.45803	5.56259	4.8592	3.07267
sub2	16.5643	17.3204	16.8988	17.7948	16.953	17.0694	16.7235	16.5885	17.7513	17.7428	16.1295	16.1897	15.4765	15.0016	16.3957	15.185	15.6496	15.0333
sub3	5.81957	5.93218	6.00857	5.60286	5.73616	5.56632	5.5584	5.22375	5.97893	5.56733	5.4467	4.76202	4.81071	4.35066	5.30362	4.4884	4.73845	3.67166
sub4	7.66627	5.43307	7.56932	4.93585	6.5721	4.10269	7.10773	5.41227	7.13731	5.05475	5.76002	3.6809	6.29021	4.47434	5.80575	4.21593	4.89463	3.81168
sub5	2.48026	1.79265	2.06604	3.13139	2.11391	3.11936	1.97699	3.13192	2.05552	4.14031	1.60406	3.32666	2.02584	2.34708	1.73225	2.95351	0.703382	2.93433
sub6	23.3581	24.3413	24.6565	25.0268	24.3045	24.6404	23.3514	23.9523	26.274	26.5541	25.2669	25.1626	22.1617	21.5736	25.3767	26.0233	24.366	24.2719
sub7	4.19845	3.16464	4.69581	3.32329	4.82444	3.30346	3.14761	2.27468	3.69869	2.74635	3.87765	3.04147	1.69004	0.790296	2.5101	1.68501	1.95032	2.22892
sub8	3.58018	3.64859	4.37439	4.4679	2.80455	3.46351	4.07699	4.09406	4.26555	4.67313	3.58937	4.56701	3.92461	4.52359	3.89424	5.27702	2.78673	4.61433
sub9	2.19297	1.7893	2.25623	2.0951	2.84617	2.09519	2.17079	1.75305	3.59931	2.60652	3.97306	2.47912	3.43413	3.18479	3.35381	-0.211083	3.60154	2.37271
sub10	6.39402	6.92472	5.90938	6.94278	5.35302	6.36968	5.81594	6.27269	5.62433	6.23056	5.17719	5.76107	4.73926	5.41227	4.43791	4.67001	3.44874	4.13169
sub11	7.25406	6.49604	8.18855	7.38665	7.48144	6.74415	6.75495	5.94784	7.55022	6.55913	7.10157	6.17756	5.30736	4.28654	6.06665	5.38452	6.35655	5.40425
sub12	8.00212	11.4653	8.81656	12.3743	7.9588	11.4234	6.93263	9.51125	7.21201	10.5505	6.05452	9.10582	4.45605	6.78558	5.28157	7.96095	3.09987	5.37824
sub13	-0.427022	0.157725	0.07118	1.89596	0.009193	1.93647	-0.382363	1.35062	0.386485	1.47865	0.268105	1.00466	0.1423	1.94004	-0.068465	1.97596	0.22488	1.26633
sub14	5.41832	4.05596	5.66562	4.28007	4.93232	3.28558	4.71398	3.79211	5.58786	4.16506	5.01666	3.3347	3.99989	3.24403	4.98931	3.80341	5.10131	3.43173
sub15	6.25576	5.43868	6.62459	5.95487	6.44499	5.50213	6.16979	5.42059	6.79741	5.43312	6.20362	5.20059	5.04078	4.46143	4.83249	3.95582	4.44267	3.14167
sub16	2.15192	-0.551952	2.08333	-0.882226	1.83443	-1.41137	1.21649	-0.656089	1.77778	-0.534792	0.962298	-1.46088	1.50746	-0.352165	1.76265	-0.457575	0.695511	-1.03819
sub17	5.95844	5.94776	6.71211	7.30382	6.05016	7.01687	5.27529	4.74706	5.75132	5.70974	5.13036	5.80954	4.22223	4.34698	5.06598	4.68138	3.69818	4.10992
sub18	4.55945	6.72551	5.05413	7.59932	5.05	6.9101	4.72798	6.60156	5.61608	8.53063	4.43793	7.31343	3.77523	5.37373	4.99927	7.54687	4.03841	6.83079
sub19	15.8049	12.1747	16.6193	13.6592	16.3113	13.1245	16.0091	14.2657	17.598	15.4019	16.2939	14.2792	14.7665	13.1991	15.6287	14.0722	14.7014	13.7086
sub20	3.21386	4.01177	3.93906	4.3472	4.70089	4.93288	3.93243	4.56763	5.54353	5.20189	6.05741	5.7717	4.5491	4.95463	5.64005	5.88189	6.1897	5.4828
sub21	6.40962	4.53636	7.09492	4.88536	6.50843	4.81683	7.07769	4.24233	7.32989	4.72535	7.00141	4.20041	7.19076	4.49863	7.45201	4.65955	5.91429	2.90008
sub22	1.89283	2.14302	2.15068	2.55279	2.18916	2.5315	2.05069	1.61504	2.10615	2.62862	2.03283	1.42906	0.260062	0.986442	0.379538	1.09077	-0.293116	0.50902
sub23	6.31188	6.88231	5.90935	6.90697	6.0668	6.69438	5.96876	7.06532	7.54996	7.91352	7.05391	6.82328	5.98359	6.16285	7.77455	7.63185	7.47082	6.79254
sub24	2.07226	0.74638	3.47895	0.844749	3.43145	1.23669	1.37509	0.940366	2.68287	1.85718	2.18766	0.221261	1.78851	-0.207579	2.01169	0.623939	1.26465	0.055188
sub25	5.67568	4.31141	5.84827	4.87171	5.95226	4.16334	5.93889	4.13135	6.13373	4.98299	6.42099	5.15028	5.69925	3.96215	6.59537	4.70355	5.41686	4.15038
sub26	8.8216	8.29977	9.27342	8.31524	8.73186	7.7322	8.75694	8.52844	10.7939	9.44713	8.85579	8.00167	7.63327	6.92176	9.32889	7.96478	7.40367	6.46277
