# Supplementary material for: Beauty Matters: Social Preferences in a Three-Person Ultimatum Game
Source: PLoS One. 2015 May 7;10(5):e0125806. doi: 10.1371/journal.pone.0125806 (PMC4423917; doi:10.1371/journal.pone.0125806)
Supplement: S1 File — (ZIP) [file pone.0125806.s002.zip › TableS2 Acceptance ratio of all subjects in each condition.xlsx]

## Sheet: Sheet1
	attractive-fair/fair	attractive-unfair/unfair	attractive-unfair/fair	attractive-unfair/fair	unattractive-fair/fair	unattractive-unfair/unfair	unattractive-unfair/fair	unattractive-unfair/fair
sub1	1	0.90625	1	1	1	0.96875	1	0.9375
sub2	1	0.75	1	0.875	1	0.21875	1	0.125
sub3	1	0.6875	1	1	1	0.75	1	0.96875
sub4	1	0	0.96875	0.6875	1	0	1	0.0625
sub5	1	0	0.96875	0.25	1	0.03125	0.96875	0.0625
sub6	1	0	0.90625	0.21875	0.90625	0	0.875	0
sub7	1	0.4375	1	0.4375	1	0.375	1	0.375
sub8	1	0	1	0.28125	1	0	1	0
sub9	1	0.71875	1	0.625	1	0.25	1	0.125
sub10	1	0.5625	0.875	0.5625	1	0.5	0.25	0.375
sub11	1	0.1875	1	0.1875	1	0.15625	1	0.09375
sub12	1	0	0.96875	0	1	0	1	0.03125
sub13	1	0	1	0	1	0	1	0
sub14	1	1	1	1	1	0.875	1	0.96875
sub15	1	0.75	1	0	0.96875	0.03125	1	0
sub16	1	0.3125	0.84375	0.375	1	0.9375	0.84375	0.15625
sub17	1	0	0.03125	0.391304	1	0	0.03125	0.75
sub18	1	1	1	1	1	1	1	1
sub19	1	0.78125	1	0.78125	1	0.03125	1	0
sub20	1	0	1	0	1	0	0.96875	0
sub21	0.96875	0.0625	0.96875	0.03125	0.96875	0.03125	0.96875	0
sub22	0.90625	0.96875	0.96875	0.875	0.90625	0.9375	0.84375	0.59375
sub23	1	0.90625	1	0.6875	1	0.21875	1	0.03125
sub24	1	0.09375	1	0.28125	1	0	1	0.03125
sub25	1	0	0.96875	0	0.96875	0	0.875	0
sub26	1	0.09375	0.71875	0.8125	1	0	0.40625	0.59375
