# Supplementary material for: Beauty Matters: Social Preferences in a Three-Person Ultimatum Game
Source: PLoS One. 2015 May 7;10(5):e0125806. doi: 10.1371/journal.pone.0125806 (PMC4423917; doi:10.1371/journal.pone.0125806)
Supplement: S1 File — (ZIP) [file pone.0125806.s002.zip › TableS3 Mean amplitude of FRN for six electrodes (290-370ms) of all subjects in each condition.xlsx]

## Sheet: Sheet1
Attractive-face 290-370ms	fair/fair	unfair/unfair	unfair/fair	unfair/fair	fair/fair	unfair/unfair	unfair/fair	unfair/fair	fair/fair	unfair/unfair	unfair/fair	unfair/fair	fair/fair	unfair/unfair	unfair/fair	unfair/fair	fair/fair	unfair/unfair	unfair/fair	unfair/fair	fair/fair	unfair/unfair	unfair/fair	unfair/fair
	F1	F1	F1	F1	FZ	FZ	FZ	FZ	F2	F2	F2	F2	FC1	FC1	FC1	FC1	FCZ	FCZ	FCZ	FCZ	FC2	FC2	FC2	FC2
sub1	0.425725	0.521989	4.37394	1.78222	-1.39512	0.307175	3.18307	0.073022	-1.39704	-0.146655	3.58461	0.233593	0.733768	1.56229	3.02388	2.58943	-1.67248	1.00446	1.94154	0.314062	-1.05158	0.762106	2.78732	0.236829
sub2	-7.76141	-6.26687	-10.6263	-11.1403	-8.79002	-8.38523	-11.4381	-12.6142	-10.017	-8.29155	-10.5626	-12.7821	-8.28049	-6.61421	-10.0833	-10.8084	-10.2485	-8.37204	-10.9023	-13.0023	-10.228	-8.1535	-9.78668	-10.788
sub3	0.852081	-6.34707	-0.093374	-1.15738	1.0261	-6.65857	0.959354	-0.153097	1.55202	-5.02921	0.684597	0.083394	2.83374	-3.9667	3.06456	0.296058	2.82735	-3.94844	4.01525	0.557272	2.46661	-2.97448	3.43437	0.855325
sub4	2.3198	0.940775	0.964252	2.57502	2.38878	1.03829	1.41756	3.04915	3.15323	1.32822	2.0302	3.6172	4.25557	2.02449	2.52917	4.82478	3.98983	2.03762	2.22392	4.59226	4.41725	2.36008	2.81599	5.37984
sub5	-3.01936	-1.01102	-4.55521	-1.07729	-2.67677	-0.217094	-2.50431	0.130053	-2.67407	-0.223226	-2.49537	0.217116	-0.83311	0.219663	-2.05337	-0.608522	-0.610738	-0.676483	-2.75042	-1.91997	-3.29547	-2.76631	-3.1462	-0.301479
sub6	-2.52503	-4.62928	-6.30943	-6.09715	-4.34276	-4.25901	-6.81823	-7.25921	-1.32021	-3.31005	-4.58565	-5.96989	-3.54674	-7.66738	-9.16112	-3.94454	-5.88981	-4.38875	-7.11021	-7.16968	-3.12771	-2.75432	-5.23268	-3.9334
sub7	0.238684	-3.93179	-0.20455	1.80812	-0.746475	-5.18867	-1.50902	0.772058	0.4858	-4.03222	0.436174	1.50608	0.234862	-4.46113	0.212494	1.91343	-0.652123	-7.11207	-1.24511	1.85066	-1.02012	-5.39989	-0.309349	1.61668
sub8	1.61138	2.98002	2.64093	2.51971	0.231428	2.96329	3.58379	2.62033	2.5058	5.00217	3.46708	3.45011	1.89432	2.6598	2.67518	3.20247	2.00706	3.03487	2.39106	2.92581	0.996313	4.2349	2.34118	2.85168
sub9	-0.917369	-2.78729	-2.01748	-2.36086	-1.0916	-1.86824	-1.55686	-1.92442	-1.94995	-3.27408	-2.35482	-2.38744	-0.871901	-2.80931	-1.97706	-2.36709	-0.156067	-0.512609	-1.4121	-1.05298	0.523099	-1.22015	-1.82425	-1.90775
sub10	-3.06384	-2.55953	-4.52379	-6.44965	-3.72536	-4.08763	-6.03668	-7.25318	-3.41649	-3.51849	-5.60663	-6.84934	-2.51875	-1.61173	-2.71922	-4.48117	-3.15041	-2.20461	-3.99636	-5.21127	-2.51002	-1.79667	-3.38964	-4.28847
sub11	0.625728	-2.63416	1.45321	-5.14428	2.10186	-3.11838	0.601078	-6.27355	2.60526	-4.10575	1.38984	-5.0693	4.1795	-0.118433	3.44974	-2.94349	4.86307	-0.313606	2.84172	-3.01759	4.06029	-1.63692	2.23021	-2.41281
sub12	0.111641	-2.56826	0.559395	-0.906114	-1.45518	-1.00007	1.14453	-0.155006	0.035263	-1.72048	2.31115	0.341998	0.572993	-1.04286	1.63661	1.62312	0.950764	0.926663	2.24769	1.98035	1.14285	2.5459	4.41093	2.4323
sub13	-1.74201	-2.7359	-4.00499	-2.25865	-2.58734	-3.09725	-3.61061	-3.12878	-2.67857	-2.34827	-2.19338	-1.69746	-1.1428	-0.086161	-1.47839	1.81849	-1.8101	-0.638862	-1.48789	0.894504	-1.53546	1.01428	-0.669892	2.03841
sub14	1.63915	-1.86338	-1.95094	-1.27473	0.448139	-2.15382	-3.58284	-1.51986	0.904191	-1.21664	-3.4207	-1.24955	4.36028	-0.017535	-0.532168	1.04162	3.64346	-1.73152	-3.25557	0.927741	4.142	0.129925	-2.03993	1.60691
sub15	-0.703968	-2.46275	-1.27431	-0.926602	-1.19456	-3.48691	-1.67904	-0.969208	0.355439	-2.64756	-0.220058	-0.539885	-0.217172	-1.3579	-1.87376	-0.43219	-0.30561	-2.61055	-1.0716	-1.02698	0.686531	-2.11495	-0.091809	-0.248418
sub16	-1.14294	-4.68426	-0.034679	-0.490814	-0.154301	-5.31538	1.46805	-0.788049	0.284958	-4.6898	1.6624	-0.252659	1.00041	-3.39261	0.75908	0.527684	0.096869	-4.51721	2.03909	-0.181281	-0.536359	-3.08505	2.38059	0.900954
sub17	0.528542	-0.214728	0.094879	-1.5008	-0.871713	-1.88136	-1.91287	-1.75215	-0.509505	-1.70602	1.06505	-2.55034	0.382776	0.39369	0.317937	-1.07269	-0.21613	-1.35588	0.395145	-2.3118	0.782775	1.25598	-0.17061	-0.873706
sub18	1.54795	4.70379	-1.05544	2.29033	0.284968	5.65666	-0.851825	1.83665	0.057232	4.60215	-0.457715	2.63989	0.197753	5.117	1.50521	3.82373	0.487637	7.20407	1.14743	3.24867	1.4266	6.05012	2.69157	3.13135
sub19	-3.65047	-8.33366	-2.60676	-7.57808	-4.69073	-7.57737	-3.59033	-7.58675	-4.89797	-7.56943	-3.62465	-6.09327	-4.11493	-7.01044	-2.08787	-6.62621	-3.60827	-5.34568	-3.29495	-6.81371	-4.35513	-5.70308	-1.72424	-5.00218
sub20	0.186418	-0.834552	-1.77241	-1.94678	0.774288	1.59871	-1.76356	-1.83983	0.103886	1.6681	-1.91597	0.344474	0.145466	-0.655145	-0.961614	-0.039016	1.35332	0.074998	-2.10848	0.173153	0.048569	0.017184	-1.93419	0.122029
sub21	1.64261	-2.09145	-1.25804	-0.061015	2.23845	-1.64588	-2.14262	1.88471	2.82264	-2.04393	-0.529769	1.24503	1.01742	-2.75006	-1.04398	-0.911168	3.00787	-1.13064	-1.3815	0.707706	3.05284	-0.121854	0.137861	0.054116
sub22	-1.16035	-3.87347	-3.46117	-3.24527	-2.0275	-1.97761	0.239549	0.200529	0.332123	-2.82686	0.15868	-0.400106	-0.119525	-1.98873	2.34765	-1.35597	1.13114	-1.35936	0.79101	-0.066678	0.449674	0.493576	1.94328	0.987276
sub23	-3.18356	3.53409	-0.049577	1.35164	-1.56296	3.35161	-1.20732	2.74377	-1.30068	3.04071	-0.264498	3.73973	-1.01418	3.63642	0.794941	1.22842	-3.78708	0.869688	-2.93752	0.927162	-1.8667	2.29539	-3.08434	1.96437
sub24	2.80791	1.07428	0.046788	0.77318	4.38156	0.446497	-0.273716	0.363282	4.29493	0.056565	0.148399	0.196532	5.793	4.12577	4.6151	3.17135	3.88247	0.847581	0.783633	1.83345	4.41804	3.00405	1.36084	2.95459
sub25	3.79875	0.011965	-2.73826	2.47269	2.63899	-0.2149	-2.42392	0.879293	1.92247	-1.34582	-2.50924	0.139418	5.06651	2.92523	0.898462	2.90663	5.83119	1.30025	0.592009	1.31999	4.57444	3.11131	-2.58238	1.17722
sub26	-4.66962	-2.65548	-3.79063	-4.31894	-5.11938	-1.34343	-4.52256	-3.09122	-4.06893	-1.22747	-3.61437	-3.66063	-4.01051	-1.14506	-4.05687	-1.89056	-4.09689	-1.81158	-4.51613	-2.30792	-4.06488	-1.0035	-3.60956	-2.56717
Unattractive-face 290-370ms	fair/fair	unfair/unfair	unfair/fair	unfair/fair	fair/fair	unfair/unfair	unfair/fair	unfair/fair	fair/fair	unfair/unfair	unfair/fair	unfair/fair	fair/fair	unfair/unfair	unfair/fair	unfair/fair	fair/fair	unfair/unfair	unfair/fair	unfair/fair	fair/fair	unfair/unfair	unfair/fair	unfair/fair
	F1	F1	F1	F1	FZ	FZ	FZ	FZ	F2	F2	F2	F2	FC1	FC1	FC1	FC1	FCZ	FCZ	FCZ	FCZ	FC2	FC2	FC2	FC2
sub1	2.67349	3.20203	2.92923	0.445776	3.11567	2.55921	3.15539	-0.038933	3.51982	3.61211	3.06687	0.531907	3.44212	2.74363	4.58892	0.09911	2.60999	2.45228	3.36885	-1.05383	2.7066	2.64289	3.71372	-0.050144
sub2	-4.20624	-7.70642	-10.6066	-11.4988	-4.3831	-8.41868	-12.3363	-13.396	-5.18109	-9.76237	-10.9525	-12.9471	-3.30987	-7.49996	-10.2914	-10.3749	-5.111	-8.7464	-12.0123	-11.9571	-3.26856	-6.92249	-10.6667	-11.0356
sub3	-1.2119	-4.49011	-0.805591	-4.71407	-0.800201	-4.13234	0.39001	-3.62052	0.777538	-3.20217	1.62739	-3.3607	0.337541	-1.81011	3.51022	-1.77721	0.331069	-1.16997	4.33777	-2.21704	1.62329	-1.17644	4.50231	-1.63689
sub4	2.30113	-0.892487	2.15841	1.18388	2.77134	-1.07852	1.83178	1.16091	2.73882	-0.882828	2.95529	1.60753	3.58701	0.87534	2.82281	1.17536	3.66636	0.192211	2.35794	1.55717	4.05925	0.648482	3.35503	1.55018
sub5	-4.58004	-3.12629	-2.40988	-1.98107	-2.30402	-2.75108	-3.222	-0.367831	-2.32113	-2.78991	-3.14559	-0.33549	-4.59657	-3.60948	-1.50357	-1.68107	-1.70974	-6.15	-2.21516	-2.44248	-2.69467	-3.69162	-0.629932	2.03234
sub6	-4.86887	-5.76875	-2.90491	-5.18086	-5.20552	-6.19606	-3.44119	-6.05843	-3.77644	-4.32866	-4.15035	-5.50425	-4.4823	-5.67187	-3.4491	-6.49035	-5.25291	-6.2797	-3.59655	-7.33383	-4.08642	-2.37003	-2.22932	-5.93622
sub7	-1.28242	-0.503942	0.405826	-2.09235	-1.77605	-0.441952	-0.055033	-1.26303	-1.3084	0.326251	0.452917	-0.092092	-2.27189	-0.018227	-0.035177	-3.30228	-0.785861	-3.59057	0.123529	-2.53998	-1.76471	0.135563	0.285972	-1.96992
sub8	-0.016789	1.11314	0.243339	0.471229	-0.51732	0.465123	0.084493	-0.5244	-0.498896	0.293687	0.681629	0.553557	-0.412223	0.86785	0.188842	0.837219	-0.947885	0.43562	-0.623782	-0.360761	-1.62858	0.115017	-0.646265	-0.34752
sub9	-0.222859	-2.36846	-0.82916	-1.65017	0.02104	-0.58186	0.382164	-5.8167	-0.30108	0.746911	0.282545	-3.60091	-0.235802	-2.39909	-0.850097	-1.7074	-0.713378	0.495773	0.475486	-3.82509	0.148553	1.15209	1.4451	-3.73725
sub10	-1.84219	-3.29898	1.62266	-2.58775	-1.83632	-2.90027	0.520396	-4.30714	-1.92057	-3.67554	0.885113	-4.16144	-0.864136	-2.69068	1.32867	-2.40105	0.324945	-2.72801	2.17374	-2.49619	0.413272	-2.14846	2.13525	-2.60376
sub11	2.20885	-1.55886	0.545295	-6.11655	3.09932	-2.09543	-0.773263	-6.77118	3.77721	-0.890059	-0.318348	-5.66339	4.53166	0.745869	1.46021	-4.15312	4.38067	0.524766	0.686176	-4.1912	4.37232	0.067759	0.9409	-4.11508
sub12	2.96949	2.15922	1.71654	-0.668841	2.82145	2.81801	0.158222	0.096859	2.44277	3.05795	1.13466	0.051339	4.17546	3.0288	2.55336	1.46644	4.92425	3.29491	3.20205	2.65393	3.42634	5.27339	2.76893	3.43427
sub13	3.03347	-0.979445	-2.04903	-3.34032	2.14922	-1.32037	-2.14936	-4.35463	1.23473	0.97671	-1.02532	-3.91942	4.16649	0.439746	0.180322	-0.730768	3.9645	0.075169	0.87145	-2.34185	4.72689	1.24545	1.63496	-1.24991
sub14	0.51626	-2.47328	-0.610461	-5.40627	-0.444277	-3.53461	-0.337325	-5.87348	-0.227163	-3.12592	-0.220276	-4.96121	3.5005	0.074196	1.38471	-3.79872	2.64656	-1.04685	-0.015241	-4.40017	3.0451	-0.390674	1.0461	-3.04413
sub15	1.05588	0.642891	1.68789	-2.15293	1.89097	0.807413	1.69791	-3.00612	2.75679	1.62111	2.39193	-2.39677	3.01681	2.33087	2.23566	-2.22409	2.57728	3.15072	2.02759	-3.14043	3.49651	3.75658	3.11304	-2.11219
sub16	-3.96521	-1.02601	-0.725293	-4.74131	-4.0346	-1.74271	-0.083808	-5.05484	-3.65503	-1.28964	-0.805062	-3.83513	-2.63526	-0.981565	-0.02024	-3.80366	-2.86697	-0.238692	0.742918	-3.15691	-1.90341	1.17906	0.989898	-2.80369
sub17	-1.24484	-3.08281	-2.27033	-3.24893	-2.31608	-3.51707	-2.68776	-5.86101	0.252499	-2.31576	-2.2579	-2.63701	-0.49756	-3.44733	-1.88075	-4.34174	-1.60545	-4.61301	-3.32481	-3.26476	-0.726567	-3.71946	-1.91313	-3.01741
sub18	2.75609	5.20576	6.1918	1.89568	3.1573	3.23951	5.38987	1.30904	3.5856	3.15138	5.23229	1.11507	5.17762	4.52905	7.05219	2.50322	7.51131	4.33277	6.41656	2.53336	5.39036	4.44783	8.70266	1.90594
sub19	0.833652	-4.81848	-2.64071	-3.01296	1.15471	-3.52039	-2.48244	-2.54778	3.06821	-1.07579	-0.669618	-1.55167	1.69297	-3.57854	-2.93892	-2.50545	2.05619	-3.29144	-1.63329	-1.37138	2.44288	-0.739959	-1.11391	0.274845
sub20	0.561174	0.561174	3.22958	-2.22938	0.023963	0.023963	4.03542	-2.32977	1.25019	1.25019	2.5671	-1.11386	0.056152	0.056152	4.55618	-1.88934	0.158308	-0.158308	4.08067	-2.28165	0.877494	0.877494	2.34888	-0.271863
sub21	3.44895	-0.82681	-1.19455	-4.98995	3.26509	-1.43621	-0.602063	-4.84318	3.9813	-0.399708	-0.077538	-3.69798	4.42761	-0.059321	-1.98368	-4.25031	4.57573	-0.341909	-0.932577	-5.63924	4.20679	1.05596	-1.98996	-3.28642
sub22	-0.809844	0.49985	-1.18473	-5.20755	-0.176889	2.14301	-1.89647	-1.80429	-0.294255	1.86966	-1.30072	-2.00323	0.061698	1.44377	0.438473	-3.46165	0.397938	2.27989	-0.962637	-2.66615	0.460424	3.10991	0.980181	-1.58729
sub23	1.03284	3.90575	-1.15652	-2.33559	1.47064	4.93977	1.22907	0.65842	1.69354	5.43734	-0.015124	-0.124718	1.91914	4.76234	-1.87183	-1.39544	1.87114	5.50677	-1.38664	-2.27712	0.759873	3.98299	-1.61174	-2.74086
sub24	5.79863	3.10635	1.30338	0.116979	3.31951	-0.500766	-0.146756	-0.617549	3.27146	2.18303	-1.06652	-0.220968	4.28483	3.18823	2.40793	4.63529	5.82489	2.68796	-1.51687	0.384291	5.7888	4.83805	-1.01528	3.33919
sub25	1.55385	0.396379	-1.63609	0.397323	-0.980722	-1.65684	-2.21779	-2.88483	2.03217	-0.427366	-1.2765	-1.03075	2.13917	-0.043355	1.26429	0.189633	2.20309	2.57637	0.96562	0.00382	1.68153	0.315212	1.31416	-0.598366
sub26	-3.20578	-7.02789	-4.05779	-6.20267	-2.73623	-7.58923	-3.99208	-7.5883	-1.96949	-7.14055	-2.99616	-6.67434	-3.81282	-5.34313	-2.48427	-6.35969	-3.05722	-5.0241	-3.39945	-7.9463	-2.39717	-5.57362	-2.51437	-6.97807
