# Supplementary material for: Beauty Matters: Social Preferences in a Three-Person Ultimatum Game
Source: PLoS One. 2015 May 7;10(5):e0125806. doi: 10.1371/journal.pone.0125806 (PMC4423917; doi:10.1371/journal.pone.0125806)
Supplement: S1 File — (ZIP) [file pone.0125806.s002.zip › TableS5 Mean amplitude of P300 for nine electrodes (400-600ms) of all subjects in each condition.xlsx]

## Sheet: Sheet1
Attractive-face 400-600ms	fair/fair	unfair/unfair	unfair/fair	unfair/fair	fair/fair	unfair/unfair	unfair/fair	unfair/fair	fair/fair	unfair/unfair	unfair/fair	unfair/fair	fair/fair	unfair/unfair	unfair/fair	unfair/fair	fair/fair	unfair/unfair	unfair/fair	unfair/fair	fair/fair	unfair/unfair	unfair/fair	unfair/fair	fair/fair	unfair/unfair	unfair/fair	unfair/fair	fair/fair	unfair/unfair	unfair/fair	unfair/fair	fair/fair	unfair/unfair	unfair/fair	unfair/fair
	C1	C1	C1	C1	CZ	CZ	CZ	CZ	C2	C2	C2	C2	CP1	CP1	CP1	CP1	CPZ	CPZ	CPZ	CPZ	CP2	CP2	CP2	CP2	P1	P1	P1	P1	PZ	PZ	PZ	PZ	P2	P2	P2	P2
sub1	0.048461	2.88893	3.3362	0.387221	0.036276	3.5673	2.76225	-0.610357	-0.461602	3.31593	2.54529	-1.15943	0.314884	3.26462	2.26701	0.807274	1.64217	5.1667	2.70361	0.985626	2.00769	4.2566	2.89059	1.27147	1.18169	4.91256	3.77391	2.09191	2.26224	3.92037	3.55682	1.36428	1.46847	5.20905	3.15096	2.79776
sub2	-7.42319	-3.61566	-8.99553	-6.31281	-7.17021	-2.49745	-9.82667	-7.46466	-5.9069	0.225646	-7.86073	-5.12609	-2.19004	2.38178	-5.77426	-2.69755	-2.35111	2.32472	-3.45161	-1.50169	-2.3233	2.48619	-2.69228	0.189476	-0.589629	4.35718	-3.16656	2.14382	1.7982	4.07452	-1.17821	1.88358	1.20522	4.84276	0.108982	0.279384
sub3	7.51607	4.34917	9.05927	5.8997	8.9372	5.64691	11.3413	7.06054	9.9935	5.31542	10.708	6.85702	9.28335	7.65507	11.76	8.6006	10.8992	8.65291	11.4787	8.9267	10.9367	8.5874	13.2726	10.1213	10.6528	8.66458	11.5158	9.57453	10.6687	10.0676	13.1362	12.4734	11.2991	9.5258	11.8597	11.1011
sub4	7.74528	4.71002	5.03987	5.67359	8.80246	6.24878	5.16212	6.30078	9.71956	6.18028	5.88594	6.52541	8.01365	5.48354	4.69392	5.55609	9.38148	6.76097	6.37797	7.56298	10.4161	5.4133	6.45475	7.30821	7.60628	4.97552	4.76649	5.44727	7.92232	7.88511	7.76896	6.82235	8.57498	6.36154	6.12575	7.53257
sub5	0.076457	7.39568	0.586602	0.768919	0.793672	6.60307	-1.29157	-2.02568	3.07579	7.92	0.037273	-0.199284	2.1993	6.89509	-0.465313	-0.64722	2.46823	7.60424	-0.041906	-2.22768	2.08988	8.69193	-0.178733	0.091667	3.7929	7.46259	3.46176	-2.20199	3.92804	6.66758	2.11373	-0.351652	3.98646	7.87939	1.88084	-1.53814
sub6	7.52919	1.03296	6.21207	-2.98375	6.45247	0.478203	6.62951	-3.38213	5.25532	3.09314	7.41126	-2.41988	8.72587	2.88844	10.8638	0.146569	9.5925	7.14698	10.6906	0.186922	8.94098	7.31094	10.3203	0.250196	10.0578	7.03026	13.3017	2.96683	10.5235	7.94436	13.1555	1.9006	10.5305	7.95659	14.5009	2.07156
sub7	5.24471	0.984061	3.57957	3.01597	5.41953	1.66682	3.13857	2.97957	4.43954	2.38901	2.75698	2.87051	4.647	2.72704	3.23613	3.17318	6.08405	2.13455	5.03671	3.87315	3.26596	1.97428	3.45958	3.65101	1.65295	2.17542	2.38489	2.30392	2.59819	1.19522	2.49364	4.3424	2.91874	0.89425	3.41121	3.19634
sub8	2.6131	2.99389	3.49798	3.14493	2.1726	2.05857	3.40057	2.43799	1.80513	4.47393	3.43881	2.97535	3.74465	3.74301	3.66728	3.7274	4.85691	4.6903	5.86699	5.47272	5.10159	6.09285	7.17423	6.11224	4.65823	5.09186	5.12549	5.29034	5.10231	5.33098	7.46593	6.24493	4.61091	4.06795	4.35924	5.20581
sub9	10.3587	3.44199	7.9773	3.46313	7.01748	7.21368	11.4278	-3.74916	9.68739	3.20294	9.13791	4.66089	11.7325	3.92205	7.75384	5.5301	13.9355	4.03301	12.9201	7.00612	12.019	4.36402	10.5738	6.43841	10.1846	3.48274	8.90863	3.84191	12.2351	4.63263	10.7554	5.93864	12.9266	3.77802	11.7978	6.26609
sub10	1.52787	0.931149	0.784364	1.21446	2.78627	1.55293	1.01357	3.50743	3.80217	2.73435	2.22511	3.8038	3.90388	1.60445	1.23537	3.49935	3.79267	3.80869	3.49062	4.16725	5.15798	6.21023	5.44536	5.84307	4.93295	2.67371	4.04522	5.53073	8.54292	5.26112	5.93865	5.50082	6.54632	4.54553	5.68158	3.67559
sub11	7.42976	3.98085	6.386	0.646841	9.69175	6.37967	7.72057	2.64888	8.72017	6.6272	6.39225	4.13141	11.7923	7.32325	9.10275	5.50353	13.4001	10.0005	10.4343	7.0635	13.545	9.9945	10.7328	8.07596	12.4528	9.16735	10.1722	6.04679	15.4643	12.4984	11.7298	9.03947	15.438	12.3551	11.8063	8.787
sub12	4.76833	1.99484	5.33572	3.14275	5.90217	0.966216	6.20032	4.56049	4.77539	3.52344	6.55401	5.70486	6.61083	5.55505	7.29447	7.36417	7.84187	4.82188	7.62339	9.4739	5.53723	4.23455	5.7157	7.85014	6.20369	7.39245	6.69796	8.01535	6.88167	6.0998	3.81151	8.43671	6.32403	6.1101	6.8236	8.82771
sub13	3.49346	3.80426	3.03442	5.12166	4.39631	6.11804	4.55938	8.2123	5.34833	8.17455	4.24101	9.02495	8.13898	8.49226	4.77466	10.7457	8.10168	10.8527	6.38186	13.5815	8.38292	9.93374	6.60458	13.5439	9.27317	9.56066	6.5406	12.2341	8.14984	11.6959	7.99083	13.7223	9.2075	11.1395	7.22511	14.2323
sub14	6.79198	7.45585	5.55133	4.34987	6.15601	5.19895	4.26537	5.34871	7.13723	6.65141	4.56808	6.1628	8.62735	13.659	8.41631	9.67153	7.53142	8.21517	8.73974	5.51945	12.2947	13.8216	6.96025	8.87767	7.44102	11.7065	7.55435	7.40543	14.2877	16.9312	11.6209	13.4965	9.16643	11.3382	7.4052	6.4617
sub15	-2.0534	-0.167567	-3.02392	1.04088	-2.28645	-0.061992	-2.95468	-0.361508	-1.99533	0.740116	-1.96924	1.448	-0.127984	3.05555	-0.84657	2.10202	-0.0214	3.38229	-1.10817	1.40543	1.2109	1.82567	-1.79162	1.08379	1.85855	4.76039	0.824715	2.52526	2.70328	4.56782	0.373209	2.38959	2.61472	5.58069	-0.298665	2.31261
sub16	5.96983	1.41332	3.77009	2.6652	5.72452	0.690988	2.90181	2.65855	7.33104	0.177645	5.11705	2.25838	6.14577	0.735991	4.29593	2.50302	7.11878	0.454	5.29459	2.63462	6.49447	0.817569	5.97475	1.79316	6.69739	-2.06828	3.41339	2.70367	5.10733	-0.971681	4.03322	3.19051	5.95775	-2.25937	3.24339	3.24797
sub17	5.03475	1.39718	2.64882	-0.203424	4.37412	0.619725	3.1964	-0.14025	5.97151	4.66783	4.96162	-0.600564	5.34656	1.26591	2.9534	0.781399	8.33353	2.33702	2.22949	-0.085804	7.17075	3.79978	2.84242	0.36805	5.57505	3.08964	3.14114	1.45107	2.92388	1.71636	0.366778	-2.12048	5.35213	1.84844	2.29692	-0.864494
sub18	-0.133394	4.78407	2.69985	1.46081	-3.91722	5.83274	1.91487	1.02666	-0.069891	7.26342	2.22033	0.772646	0.797309	4.60577	1.00774	-0.648503	-0.853549	6.32265	2.20716	-3.20533	1.63594	7.14922	3.79928	-2.64621	-2.86227	5.50258	3.46424	-3.88379	-1.06593	7.3955	5.53975	-3.59677	-2.25347	6.28333	5.60157	-3.81183
sub19	-1.44026	-6.01682	-1.5124	-6.59799	-1.73223	-5.16066	1.58469	-4.96708	-1.94899	-4.26476	-1.60352	-3.84433	2.55449	-1.92004	1.77678	-3.73334	0.852436	-1.40861	1.85972	-3.20727	1.82358	-2.03079	1.97259	-0.059773	4.26185	-0.482347	2.47017	-1.22394	4.20448	1.03831	2.16561	-0.882399	2.65143	-0.254754	2.31685	0.234772
sub20	-0.412463	3.16596	2.24821	1.18777	-2.73121	1.815	1.51824	2.90886	-3.00244	3.24255	3.18368	3.23845	1.70593	4.03606	3.21057	2.77737	1.61389	3.33477	3.24917	1.98119	-0.055402	3.85334	3.31754	2.55217	4.40423	1.4719	5.517	2.61477	2.09263	0.809256	1.79422	3.97833	4.91088	2.5874	3.73681	3.51931
sub21	-6.4191	-3.65105	-5.83824	-4.8821	-8.05516	-3.87457	-5.35136	-5.76185	-8.06861	-3.42259	-4.66873	-3.47761	-5.43873	-4.03389	-3.53019	-4.79143	-5.23208	-2.64355	-4.40263	-4.84795	-5.55463	-3.14665	-2.03173	-2.97764	-3.55106	-1.14596	-3.05986	-3.31266	-1.5776	0.572296	-0.714809	-1.41024	-3.06392	-1.07605	-2.19517	-3.34441
sub22	0.50982	1.13063	1.193	-2.1668	3.21632	2.23741	2.12627	-1.22376	4.3599	2.673	4.46027	-0.078873	2.69286	2.07962	3.10164	-1.17147	4.32579	4.1673	3.96084	0.642666	4.78663	4.2353	4.02644	0.442328	3.05904	3.35602	5.07899	0.544887	5.26825	5.33565	5.30632	2.5523	4.92021	4.79786	5.0884	2.19713
sub23	4.17675	4.86065	-1.95019	1.40488	-0.50457	3.43776	-3.66939	-0.240493	1.04938	5.72418	-2.87907	2.88507	5.51624	7.69951	-0.192217	3.6334	2.7692	6.32451	-3.15096	2.14252	4.56621	5.47084	-2.58723	1.56119	6.10923	8.42833	0.454495	-1.42726	4.40062	5.39523	-1.47601	0.309921	4.39206	7.03431	-1.77682	0.785024
sub24	4.54304	1.03479	6.6143	2.41929	4.06214	0.246407	4.03955	3.67408	2.42876	1.27463	4.45968	2.73572	3.94933	2.44224	7.74295	6.76449	4.84452	4.08649	7.76086	6.41815	5.95157	0.027484	6.9545	5.20494	7.87427	5.08547	9.51881	7.36818	5.9365	5.79361	8.62453	7.74435	5.3669	4.39151	9.6141	6.15545
sub25	9.26533	6.1123	4.18812	0.592264	11.1949	7.27409	4.58216	0.659787	8.33287	6.54361	4.17334	3.95355	8.95385	7.04189	7.03419	3.15296	11.064	7.8037	6.13382	4.10548	10.226	8.04475	6.99498	7.10951	6.75676	5.76166	3.34365	3.14153	8.67748	8.59118	7.85577	6.37348	7.59571	8.01208	5.91311	4.28163
sub26	3.90829	2.05682	-4.38734	-2.43285	4.40635	1.84307	-5.09558	-3.55239	5.81309	4.17122	-3.61017	-0.496972	4.28103	2.47737	-2.87255	0.939572	8.04743	3.89782	-4.56306	-0.71859	7.02566	4.79049	-2.02689	0.734828	4.70862	5.67196	1.51708	4.27197	5.49645	5.02735	-1.69768	0.882929	6.98444	4.69941	-1.805	0.882782
Unattractive-face 400-600ms	fair/fair	unfair/unfair	unfair/fair	unfair/fair	fair/fair	unfair/unfair	unfair/fair	unfair/fair	fair/fair	unfair/unfair	unfair/fair	unfair/fair	fair/fair	unfair/unfair	unfair/fair	unfair/fair	fair/fair	unfair/unfair	unfair/fair	unfair/fair	fair/fair	unfair/unfair	unfair/fair	unfair/fair	fair/fair	unfair/unfair	unfair/fair	unfair/fair	fair/fair	unfair/unfair	unfair/fair	unfair/fair	fair/fair	unfair/unfair	unfair/fair	unfair/fair
	C1	C1	C1	C1	CZ	CZ	CZ	CZ	C2	C2	C2	C2	CP1	CP1	CP1	CP1	CPZ	CPZ	CPZ	CPZ	CP2	CP2	CP2	CP2	P1	P1	P1	P1	PZ	PZ	PZ	PZ	P2	P2	P2	P2
sub1	1.60042	2.77787	4.34162	-1.88625	1.56026	3.24565	4.12448	-2.63421	0.798559	3.25429	4.15279	-1.03199	2.42774	4.5172	4.68104	0.626743	2.82985	3.97578	6.35881	-0.565143	2.66167	5.10017	5.57255	1.18548	3.23479	4.35477	4.89382	1.20343	3.06415	5.09995	4.24035	0.892066	3.36084	3.8939	4.53651	1.24771
sub2	-1.03422	-2.4072	-5.15415	-6.15058	-1.65586	-1.02476	-5.98335	-7.252	-2.66567	-2.02354	-4.56638	-4.98547	2.6674	4.88963	0.777339	-1.84178	2.53539	4.36134	-0.413263	-1.41001	2.10482	5.12119	0.493794	-0.006482	5.56236	7.3643	2.31368	0.849188	6.24258	6.40313	4.31872	3.47551	4.47426	6.20998	3.454	2.15745
sub3	7.28822	5.57778	10.3591	4.52642	8.58027	6.59666	12.2505	5.05803	8.58157	6.65742	13.3734	4.61907	10.0641	8.15128	12.4035	6.86217	11.6893	8.93917	14.9899	7.5178	10.7964	8.74467	14.9706	7.2923	11.4411	9.02969	14.1919	7.94176	12.6879	9.29893	15.7599	9.0146	12.5683	10.1382	15.509	8.90822
sub4	7.79843	4.63931	6.76808	5.092	8.16213	6.32728	7.09073	6.20289	7.92954	7.12266	7.97844	6.35851	8.08263	4.62514	5.59583	5.73605	9.17381	6.30539	7.04099	7.58794	8.95969	7.65909	7.05884	8.12587	6.93148	7.3951	6.38806	6.68006	9.18685	8.8558	6.04994	9.62523	9.21752	7.064	7.84516	8.66438
sub5	4.73679	-0.128175	-4.36631	2.34624	5.89722	0.447534	-3.46708	2.3189	4.68939	-0.254893	-3.63877	4.82952	2.02827	0.100164	-0.499636	4.39835	4.66141	-0.234054	-2.52974	4.17637	4.68837	-0.302309	-2.23689	1.34831	3.11238	-3.41306	1.584	5.83843	3.04272	1.4608	1.70171	1.86274	3.27455	-1.3514	0.594948	2.21925
sub6	2.93581	6.13769	7.91711	-1.85892	1.92263	5.9406	4.23649	-3.36996	0.612073	8.06212	5.47398	-1.31555	4.48601	10.5406	8.86461	-0.093225	5.54332	13.7781	9.84482	2.44133	4.71934	12.4571	8.64494	1.07249	5.22253	12.3768	10.7158	1.99348	6.51037	14.2032	10.1349	3.79068	7.06927	15.0902	10.2807	3.77454
sub7	3.447	3.96529	2.93569	0.520813	4.54488	5.09857	2.62724	0.877322	4.23446	5.15772	1.70876	0.96427	2.6659	3.63333	3.21573	1.02038	3.4717	4.95161	2.51654	1.0587	3.46528	4.32752	2.21897	1.04121	2.37391	3.11972	1.45185	0.767216	1.57752	2.65897	0.479616	0.29103	2.5894	3.61329	1.21256	-0.170249
sub8	4.15349	5.58235	3.34287	3.92536	3.67615	5.47972	3.00944	3.78644	2.53298	4.19807	1.06238	3.46846	5.93553	6.28856	4.03765	4.48787	6.61168	6.95789	5.00201	5.93093	6.10628	6.67999	5.07481	5.38506	7.36789	6.76032	5.15081	4.78902	6.78738	7.32283	4.59862	5.2281	4.81472	4.46888	4.0285	5.61702
sub9	6.61369	5.70674	6.40542	5.48476	8.39011	7.23024	14.4666	7.5987	6.43548	7.60747	7.96032	4.28762	7.30749	7.55603	5.03226	8.41479	8.21741	9.80676	6.58589	9.30098	8.87873	8.92056	6.86842	7.35376	7.34721	7.09485	6.18628	6.81699	8.66294	9.04265	6.84839	7.51291	8.4581	8.37511	6.57362	7.67723
sub10	5.56118	1.4947	2.30359	0.652468	6.1638	2.56696	3.26508	0.879655	5.62186	3.36898	3.61029	1.46338	5.87973	2.72625	2.75052	1.44809	9.13531	3.85301	4.46533	3.00808	8.56457	4.85216	6.34026	2.73405	6.75025	3.47149	3.43857	0.152316	7.4816	6.70511	6.33425	2.73914	7.58021	5.2743	4.2213	0.451849
sub11	9.11941	4.64832	5.59385	2.45397	9.95014	7.29758	5.45847	3.82054	10.2125	7.83684	5.36873	3.35168	11.9514	8.8041	7.60583	5.99317	13.9801	9.77936	9.22723	6.09464	14.2586	10.6368	8.79769	6.20398	12.5256	7.95684	8.42652	5.70829	16.9432	11.5531	10.1999	7.63171	16.6017	11.1359	10.1816	7.59471
sub12	6.66898	7.32174	4.09902	2.35909	7.79717	10.3486	4.5819	2.43623	7.92971	9.83191	6.20483	3.27553	7.88821	9.17729	6.92627	3.08158	9.98702	11.1077	7.09711	3.58268	6.53559	10.7025	6.87857	3.19436	8.48806	9.40821	8.25932	4.89804	9.72648	9.36147	6.47486	3.67633	11.4831	9.19918	6.89175	5.32069
sub13	9.0045	7.57185	7.22346	2.57695	10.0918	10.0785	8.61353	2.7907	9.15563	11.3643	8.1559	5.73466	9.92234	10.5434	8.93104	3.94819	12.1115	13.2017	11.9182	7.99636	11.8843	12.0857	11.4725	7.23949	11.2584	10.9552	11.0013	6.58876	11.2819	12.6409	12.2868	7.1182	11.8512	13.4425	11.5296	7.61401
sub14	10.7814	6.08194	8.2303	5.1939	9.99865	7.06323	9.71345	4.63084	9.07063	5.92161	8.74869	6.21391	11.7421	11.0404	9.9167	11.7651	11.5374	8.03706	10.7831	12.5768	14.0942	13.2796	13.3915	15.3519	11.3561	7.63819	8.79777	8.88181	17.2569	10.6653	14.8794	18.1087	11.9855	8.41953	9.84424	11.5182
sub15	0.507601	3.95137	1.10091	-3.86677	1.20055	5.19897	1.67791	-1.64688	0.134827	4.76271	1.35081	-2.09803	2.66875	5.25024	3.10491	-2.07463	3.17745	6.52754	3.08676	-1.45049	2.43325	6.27187	4.31473	-1.48477	3.1231	6.28118	2.57519	-0.539138	3.40555	7.50979	3.10137	0.442513	3.06161	6.91876	3.81172	0.128877
sub16	7.94884	1.67515	2.93821	1.02429	8.04871	4.60426	0.80109	-1.12857	8.63971	5.62707	3.59469	0.237365	9.33811	2.73549	3.87297	0.390137	8.67416	2.301	2.77064	-0.074851	9.97056	3.73165	4.91326	0.796783	7.95324	2.31459	2.67026	-0.601511	8.53313	0.7729	2.07422	-0.77383	8.55739	1.69508	3.48723	0.093865
sub17	5.73606	0.74596	1.54001	0.296345	4.86552	4.57734	2.9068	0.240799	7.80453	5.66985	5.26235	-0.175292	5.87495	5.07189	3.33572	2.71632	7.47259	3.72605	2.14823	2.60724	6.75938	3.74658	4.0944	1.65434	6.13976	3.28854	2.04095	5.13803	4.80101	2.10006	0.991152	-0.564088	6.65379	1.09881	0.337794	0.745905
sub18	2.56214	4.4369	7.44218	2.98533	5.81451	2.78207	7.79294	4.07881	5.21507	4.75656	10.3209	5.42705	3.71572	4.5054	5.93837	2.15148	4.71719	3.10524	7.228	2.90266	6.72776	2.52827	7.0909	4.21799	3.74396	3.14545	5.78337	0.596056	5.69437	2.3327	6.27965	2.40901	5.78776	2.90662	7.78905	1.15551
sub19	1.77765	1.87627	-1.19101	-0.156924	3.52299	3.05328	2.15652	1.36822	3.2504	4.59843	0.432246	1.18802	3.21244	4.05716	1.91543	1.64589	2.91949	5.47665	2.90261	2.10165	5.76873	7.45647	4.06312	2.60625	4.21283	4.9685	3.90232	1.98196	7.09791	6.77695	2.83348	2.03034	5.26667	5.6251	3.82329	1.94156
sub20	-0.155873	-0.155873	6.45379	-3.2923	0.147587	0.147587	5.83019	-4.06647	-1.05558	-1.05558	5.23064	-4.09003	-0.259769	-0.259769	6.61579	-2.96393	-2.04648	-2.04648	5.03538	-0.48141	-0.928739	-0.928739	5.61311	-0.254996	-2.30087	-2.30087	5.24851	0.08872	0.14255	0.14255	5.27859	-0.954203	0.23718	0.23718	4.25724	-1.89324
sub21	-1.64006	-4.85566	-8.73043	-8.70673	-2.26748	-5.74457	-9.19876	-8.34169	-2.51338	-3.93303	-9.27346	-6.00742	-1.15732	-4.55748	-7.17575	-8.0456	-0.560528	-4.65008	-7.71105	-7.63392	-0.228642	-3.11364	-9.83742	-4.81936	2.20543	-3.15879	-7.37419	-4.81566	2.18848	-2.58688	-6.08772	-3.02085	1.34373	-3.57147	-7.19024	-4.81796
sub22	0.555831	-0.111992	-1.32913	-3.22953	1.20658	0.621645	-2.08028	-1.68223	3.01506	1.14987	-1.84362	1.20951	2.66892	0.240262	0.776849	-2.66003	2.02158	2.53354	-0.051873	-1.88192	4.72819	3.09264	0.133592	2.38528	2.1659	2.48604	-0.25245	-1.07052	4.06109	3.31807	2.84682	1.4472	2.29593	3.05204	2.50329	-0.019047
sub23	6.91929	1.22516	1.63133	-1.33323	2.75539	1.91646	0.066499	-4.93531	2.50337	3.30779	0.721923	-3.57859	6.66061	6.38248	2.84316	0.421769	6.28624	3.89138	2.36895	-0.952194	5.17921	3.11545	2.29155	0.274107	8.76078	4.27497	3.81665	0.239103	4.55316	4.10744	0.629152	-0.438052	6.44083	3.6475	2.90974	-1.04078
sub24	5.84064	4.67995	5.97904	3.6538	5.74847	4.71995	4.70584	1.45467	5.73959	4.92622	5.7395	1.96744	8.80894	7.47045	6.90328	6.3383	7.50546	9.6716	7.36776	5.23068	6.73774	7.7257	5.6816	6.1732	8.25496	10.1204	9.53989	7.98097	9.73468	11.1535	11.9776	9.00908	9.71913	10.8254	7.0522	8.98851
sub25	7.09589	3.70684	3.67902	1.64622	5.55323	2.62089	3.10925	1.88767	7.66401	3.34864	2.55227	4.65123	7.49311	4.746	6.69341	3.76048	11.3137	4.96829	6.7431	4.89648	10.099	4.56235	7.82882	5.9299	4.26441	3.81226	6.53667	2.26343	7.87838	4.55223	8.54494	6.07221	8.67333	4.40916	8.27727	3.19583
sub26	5.92187	-0.185149	-2.77854	-5.20897	5.83082	-0.456728	-3.04323	-4.69608	6.49564	1.49292	-1.89773	-4.755	7.66178	2.26767	0.413168	-3.53319	8.17233	2.63925	-1.28466	-4.03374	8.51879	3.23673	-0.628796	-2.51512	7.21561	2.5498	-1.0022	-2.14532	7.29943	4.35268	-0.66489	-3.13634	8.66626	3.24458	-0.312675	-3.13694
