# Supplementary material for: Beauty Matters: Social Preferences in a Three-Person Ultimatum Game
Source: PLoS One. 2015 May 7;10(5):e0125806. doi: 10.1371/journal.pone.0125806 (PMC4423917; doi:10.1371/journal.pone.0125806)
Supplement: S1 File — (ZIP) [file pone.0125806.s002.zip › TableS6 Mean amplitude of frontal N1 during face presentation for six electrodes (110-130ms) in two face conditions of all subjects .xlsx]

## Sheet: mean amplitude of N1
	Attactive-face	Unattactive-face	Attactive-face	Unattactive-face	Attactive-face	Unattactive-face	Attactive-face	Unattactive-face	Attactive-face	Unattactive-face	Attactive-face	Unattactive-face
	F1	F1	FZ	FZ	F2	F2	FC1	FC1	FCZ	FCZ	FC2	FC2
sub1	0.480664	-0.59716	0.761418	-0.528008	0.659155	-0.41177	0.556983	-0.982921	0.82907	-0.418817	0.901357	-0.275968
sub2	-2.82411	-2.27444	-2.85267	-2.50185	-2.47381	-2.61	-1.85017	-1.94168	-1.6667	-1.86284	-1.86333	-2.41734
sub3	-3.08986	-1.9814	-2.98092	-2.37972	-2.8215	-1.93742	-3.22669	-2.30568	-3.20785	-2.34354	-2.74226	-2.38231
sub4	1.46226	0.273563	1.74645	0.003554	1.88228	0.302869	1.34696	0.582709	1.63362	0.511751	1.80387	0.538026
sub5	-1.03401	0.660656	-1.55424	0.949545	-1.53138	0.93789	-0.938125	1.29792	-1.18076	1.84773	-1.2388	0.856805
sub6	-4.26841	-4.29756	-4.02778	-4.04592	-3.89562	-4.092	-4.81446	-5.3157	-3.62704	-4.80448	-3.62952	-4.60153
sub7	-2.01997	-2.69093	-1.72689	-2.76141	-1.69768	-2.4125	-1.01891	-2.26818	-1.0051	-2.37023	-0.289538	-1.37634
sub8	-2.62658	-2.44392	-2.14684	-1.97701	-3.17653	-2.42821	-1.97664	-1.96985	-2.38435	-2.17772	-2.41314	-1.85746
sub9	-1.6134	-1.10742	-2.0243	-1.92431	-1.14894	-1.60665	-1.64393	-1.1301	-1.05825	-1.24505	-0.572771	-1.35678
sub10	-2.38938	-1.60436	-2.48203	-2.00426	-2.54322	-1.90132	-1.97237	-1.89744	-2.33783	-1.81177	-2.0694	-1.93271
sub11	1.57838	-0.923263	2.02684	-0.740367	1.72744	-0.535837	1.02204	-0.769183	1.3548	-0.511431	1.34436	-0.318769
sub12	-2.92612	-3.75043	-2.59596	-3.56167	-2.23702	-4.06393	-2.97773	-3.67313	-2.17905	-3.82485	-2.30736	-4.59553
sub13	-2.78096	-3.91533	-2.77769	-5.03673	-2.46928	-4.94318	-2.69191	-4.24416	-3.37612	-4.92757	-2.3985	-4.26409
sub14	-0.928114	-1.83757	-0.597323	-1.94336	-0.498763	-2.60686	-1.78401	-2.14959	-1.0513	-2.30522	-0.749053	-2.44121
sub15	-4.35072	-4.96549	-4.26013	-4.66895	-3.95442	-4.4387	-4.64664	-5.29408	-4.20635	-5.4292	-3.84577	-4.50234
sub16	-4.23168	-5.06514	-4.09946	-5.69538	-4.00648	-5.71502	-4.39134	-4.999	-4.21772	-5.14567	-4.32367	-5.86371
sub17	-4.36113	-3.43975	-4.18196	-3.32226	-3.36938	-3.27018	-3.4326	-3.40847	-3.56171	-3.63115	-2.55192	-3.29237
sub18	-3.28484	-3.66285	-3.51483	-3.7608	-3.16913	-3.9032	-3.87068	-4.35763	-4.24866	-3.97599	-4.22501	-3.69989
sub19	-3.35218	-6.23284	-3.42345	-5.76309	-3.46906	-5.67834	-3.49085	-5.26705	-3.14959	-5.00133	-3.25038	-5.36397
sub20	-3.51219	-0.916781	-2.36819	-0.341041	-1.26472	0.5879	-3.09824	-0.422357	-1.66014	0.285158	-0.680709	1.2391
sub21	-2.90693	-4.36053	-2.26303	-3.8578	-2.47735	-3.98317	-2.77218	-4.88249	-2.73255	-4.69612	-2.44043	-4.51178
sub22	-8.3297	-7.84355	-8.62151	-7.87752	-8.67593	-8.10082	-7.66982	-7.76908	-8.22137	-8.0336	-7.89305	-8.19633
sub23	-4.18245	-4.87204	-4.47884	-4.94071	-3.78306	-4.83879	-4.05032	-4.33001	-2.57302	-3.99016	-1.65933	-3.67601
sub24	-5.70662	-8.50593	-5.99643	-7.74579	-4.80807	-7.27319	-5.44519	-9.34438	-4.94271	-8.46205	-5.51567	-8.49347
sub25	-2.05295	-1.90006	-1.86258	-1.73782	-1.68898	-1.81678	-2.41423	-2.0163	-2.73505	-1.44536	-1.56585	-0.992451
sub26	-2.23941	-3.60017	-2.44644	-3.46329	-2.32228	-3.33268	-2.18728	-3.76696	-2.634	-3.25209	-2.6717	-3.23612
