# Supplementary material for: Beauty Matters: Social Preferences in a Three-Person Ultimatum Game
Source: PLoS One. 2015 May 7;10(5):e0125806. doi: 10.1371/journal.pone.0125806 (PMC4423917; doi:10.1371/journal.pone.0125806)
Supplement: S1 File — (ZIP) [file pone.0125806.s002.zip › TableS7 Mean amplitude of N2 during face presentationfor six electrodes (280-360ms) in two face conditions of all subjects .xlsx]

## Sheet: Sheet1
	Attactive-face	Unattactive-face	Attactive-face	Unattactive-face	Attactive-face	Unattactive-face	Attactive-face	Unattactive-face	Attactive-face	Unattactive-face	Attactive-face	Unattactive-face
	F1	F1	FZ	FZ	F2	F2	FC1	FC1	FCZ	FCZ	FC2	FC2
sub1	1.11903	0.97112	0.97807	0.209925	0.702792	0.97737	0.690816	0.504834	-0.336286	0.166567	-0.273056	0.431259
sub2	7.70589	3.68897	7.26536	3.49665	6.6454	2.47675	8.70619	4.70128	8.0336	4.27805	7.36091	4.27222
sub3	-1.59979	-1.15069	-1.70929	-1.73962	-1.56771	-1.27608	-0.522499	-0.260958	-0.674734	-0.410275	-0.68917	-0.597769
sub4	5.20046	2.2061	5.04635	1.97427	5.18173	2.60044	5.08971	2.51657	4.96438	2.3888	4.97846	2.58121
sub5	-0.642687	-2.41623	-1.31385	-2.78721	-1.31215	-2.79943	-0.601539	-0.697018	-1.21999	-0.464323	-1.07224	-2.09894
sub6	1.69944	0.16341	1.76934	-0.380738	3.18993	0.237407	1.49827	0.35761	1.42705	-0.347753	1.98206	-0.662137
sub7	2.00027	1.04659	2.13679	0.572895	2.12229	0.325991	0.924412	0.327396	1.28245	-0.04475	1.08718	0.547485
sub8	2.23671	1.17093	3.15802	1.34371	2.19794	1.2071	2.92726	1.75619	2.90266	2.10227	3.11883	2.38118
sub9	4.13225	1.85576	4.19005	2.28772	4.97138	2.20179	4.08977	1.8237	5.83932	3.09137	6.39733	2.97187
sub10	1.53808	1.3597	1.2298	1.27666	0.964394	1.34463	0.949016	1.26216	0.546536	1.0216	1.04722	1.69588
sub11	2.9154	-1.82769	3.21107	-1.86328	2.61367	-1.92437	2.87769	-1.74072	3.20824	-1.93928	2.88497	-1.55006
sub12	4.03052	3.93099	4.38618	3.99561	4.48021	4.28532	4.91273	4.03604	5.12003	4.34159	5.02398	4.2445
sub13	-5.37923	-5.84373	-5.67636	-7.28896	-5.04333	-7.17567	-4.23567	-5.18267	-4.88479	-5.09921	-4.16571	-5.43652
sub14	0.414495	-1.68615	0.344694	-1.88847	0.81154	-1.81199	0.576339	-1.01761	1.22051	-1.14742	1.65071	-0.914232
sub15	1.39533	-0.670973	1.43125	-0.64212	2.33352	-0.468485	1.37848	-0.628129	1.13006	-1.66366	2.17597	-0.305507
sub16	-0.839043	-3.8481	-0.99348	-4.2821	-1.65034	-4.75062	-1.54336	-3.35393	-1.58112	-3.49636	-1.5109	-4.15662
sub17	4.73506	5.32359	4.75838	5.52945	5.19599	5.77438	4.60316	4.70314	4.60077	4.81603	4.5887	5.18065
sub18	1.8436	4.3304	2.12464	4.24294	2.35888	2.89161	3.18223	4.79177	3.04251	5.80005	2.73687	4.27963
sub19	4.39723	-1.16362	4.60482	-0.619146	4.66528	-0.652888	5.43969	1.16673	5.98695	0.830898	4.99389	0.71139
sub20	1.56265	-0.879775	0.638325	-1.44388	0.184078	-1.53509	0.549232	-0.845041	0.323507	-1.21522	0.15767	-0.731038
sub21	-1.35598	-1.95704	-1.31012	-2.10232	-2.34311	-2.47715	-0.767305	-1.70678	-1.80818	-2.48039	-1.5245	-2.44477
sub22	-4.15025	-4.88123	-3.27702	-4.98459	-3.61609	-4.62849	-3.72667	-4.26141	-4.23855	-3.44837	-2.89624	-4.40162
sub23	2.15377	4.02988	1.23884	3.15426	1.1631	2.99018	2.24611	5.08133	2.55095	4.06593	2.18976	3.8202
sub24	4.06936	2.49115	3.32519	2.04616	3.5605	1.80849	4.61895	4.79556	4.25003	2.84167	3.51666	2.6614
sub25	4.08957	1.29555	3.46754	1.72232	4.65699	0.762452	3.98146	1.07098	3.4208	1.3301	4.55958	1.92756
sub26	-3.22267	-1.08825	-3.85044	-1.54093	-4.11235	-1.49426	-3.54243	-0.774092	-3.73825	-0.855583	-3.4071	-1.32523
