# Supplementary material for: Beauty Matters: Social Preferences in a Three-Person Ultimatum Game
Source: PLoS One. 2015 May 7;10(5):e0125806. doi: 10.1371/journal.pone.0125806 (PMC4423917; doi:10.1371/journal.pone.0125806)
Supplement: S1 File — (ZIP) [file pone.0125806.s002.zip › TableS8 Mean amplitude of LPP during face presentationfor nien electrodes (450-650ms) in two face conditions of all subjects .xlsx]

## Sheet: Sheet1
	Attactive-face	Unattactive-face	Attactive-face	Unattactive-face	Attactive-face	Unattactive-face	Attactive-face	Unattactive-face	Attactive-face	Unattactive-face	Attactive-face	Unattactive-face	Attactive-face	Unattactive-face	Attactive-face	Unattactive-face	Attactive-face	Unattactive-face
	C1	C1	CZ	CZ	C2	C2	CP1	CP1	CPZ	CPZ	CP2	CP2	P1	P1	PZ	PZ	P2	P2
sub1	1.53929	0.698378	0.426552	0.183525	0.7004	-0.526097	1.3024	0.448705	0.456522	0.538279	-0.412932	-0.989069	0.747142	0.281515	-0.584398	-0.592834	-1.31424	-1.29884
sub2	11.4181	8.29572	11.9647	6.71511	11.4967	9.55222	11.9205	7.49846	11.4479	8.43878	9.07856	8.56091	9.57255	7.44483	10.1858	7.23111	8.98614	6.34029
sub3	4.01054	4.42941	4.58635	4.54559	4.36689	4.68831	4.16019	4.09025	4.47074	4.734	4.35414	4.43428	3.95343	3.40924	4.06211	4.35138	3.97985	4.04673
sub4	8.09334	6.21815	7.49605	6.49099	8.40757	7.75069	7.02622	5.8952	7.4559	6.57589	7.2157	6.36526	5.99943	4.35574	6.86033	5.66601	6.37053	5.57079
sub5	-2.37399	-1.84005	-2.55554	-1.92287	-2.54482	-3.54692	-1.1181	0.768408	-0.639565	0.540091	-0.475417	-1.43585	0.97807	3.05694	1.01685	1.62664	-0.356051	1.24551
sub6	7.48419	3.89678	8.22921	4.73321	8.01866	3.99557	7.62858	1.78521	7.9852	3.17907	7.72379	2.0998	4.3609	-0.219012	5.79887	0.824403	5.22778	-0.078963
sub7	-0.338465	-1.99878	-0.285617	-1.91529	-0.339966	-1.0654	-0.991647	-2.49233	-1.01029	-2.83954	-0.96743	-2.12408	-2.46125	-3.02181	-2.78833	-3.43371	-3.66394	-3.83024
sub8	0.76072	-0.562597	0.713736	0.492743	0.166661	-0.298884	1.2165	0.244993	1.42773	0.412766	0.98597	0.213533	0.694105	0.469956	-0.864676	0.269994	-0.483162	0.637492
sub9	7.39259	6.70815	7.86981	5.33409	8.26875	7.55799	8.11908	7.48438	8.84927	8.81297	8.95774	7.83484	6.83701	5.30278	8.86989	8.08839	8.50466	7.53733
sub10	2.71862	3.54408	3.13195	2.78222	2.98032	3.10499	1.86785	2.08814	0.896732	1.72502	0.401397	1.15098	-0.813935	0.656615	-2.57969	-1.58617	-3.32369	-1.40924
sub11	3.40255	0.591369	3.77481	1.0155	4.17706	0.902827	2.65635	-0.544385	3.06921	-0.229883	3.1812	-0.064152	1.15488	-0.654274	1.4194	-1.28269	1.42067	-1.32741
sub12	2.97966	5.01477	3.98412	6.16353	3.82418	5.4803	3.96232	6.4711	4.41086	6.1941	3.46446	3.32135	2.60802	4.83892	2.267	3.79506	0.683577	2.65113
sub13	-0.136104	0.238007	0.09724	1.72474	1.63263	3.1002	2.15648	2.7076	2.7507	4.34402	3.42214	5.58957	4.49596	5.76003	3.5661	5.71934	4.80063	7.80794
sub14	2.33633	0.442279	2.22634	0.678661	3.61097	0.947963	5.33708	1.53355	4.19855	0.761119	7.80026	1.43512	5.14894	0.317241	3.44397	0.655246	9.52617	3.82084
sub15	4.03914	0.688977	4.29634	0.211904	4.69293	0.264519	3.09357	0.310076	3.694	0.180882	3.81827	-0.666424	2.67448	-0.036986	2.51739	-0.738526	2.53851	-0.820165
sub16	2.45906	-1.32229	3.11039	-1.35544	2.33708	-2.04142	2.25971	-0.330579	3.22109	-0.345774	1.95201	-1.15566	2.84781	1.77411	2.31702	0.357183	1.81071	-0.458326
sub17	9.22351	7.97825	10.442	8.4469	10.4642	8.63298	7.31829	5.27637	8.52074	7.34225	7.95657	6.35822	4.60822	4.38759	6.05277	4.57973	4.34498	3.06994
sub18	0.444252	2.3949	1.76527	4.33798	1.89324	4.91083	1.09363	3.55136	2.04817	4.05157	2.7352	4.27482	2.15456	1.5571	3.33675	3.27449	2.57929	3.10523
sub19	9.96526	5.12963	11.1379	6.20676	10.6756	6.67963	8.2863	4.82477	10.8518	6.01159	11.9443	7.19025	6.72189	4.27909	8.80826	4.766	7.84332	5.4192
sub20	2.43756	1.90948	2.74705	3.14963	2.70822	1.84747	2.49104	1.59083	3.23111	2.35486	2.87932	1.72127	1.71302	1.91762	1.22205	0.571519	1.58574	1.79866
sub21	3.80558	-2.87595	3.50181	-3.15255	3.99042	-1.45124	3.56507	-1.87885	4.29541	-1.33976	3.94735	-1.22479	4.39157	-1.8549	4.66307	-1.3566	4.95852	-0.943173
sub22	2.16158	2.65155	1.51429	2.92011	1.46437	3.19727	2.70949	1.69205	1.7788	2.4877	0.80811	3.74797	0.786978	1.81508	0.959911	2.0167	1.0998	2.1272
sub23	7.336	3.36828	7.56739	4.33368	7.61261	4.27243	7.27462	4.75921	7.98429	5.27372	7.58944	4.895	7.14677	4.73817	7.15622	5.74576	6.50093	5.33943
sub24	5.67716	5.80569	5.91362	6.09768	5.69761	6.34189	7.25511	7.90236	8.67731	7.56347	7.81035	8.18759	7.8397	8.02812	9.20684	8.12621	8.77102	8.20209
sub25	2.61123	0.710538	4.12134	1.66702	4.78038	1.77425	2.59783	-0.478803	3.75703	1.58334	3.47644	1.33994	0.826107	-0.226699	1.6828	0.202636	0.988424	-0.029869
sub26	2.59335	3.51505	3.06636	3.00491	2.57441	4.27399	3.40587	3.49203	3.37617	4.29966	3.94422	4.54821	4.24089	2.27938	5.1593	5.29665	5.66206	4.57361
