# Supplementary material for: Beauty Matters: Social Preferences in a Three-Person Ultimatum Game
Source: PLoS One. 2015 May 7;10(5):e0125806. doi: 10.1371/journal.pone.0125806 (PMC4423917; doi:10.1371/journal.pone.0125806)
Supplement: S1 File — (ZIP) [file pone.0125806.s002.zip › TableS9 Mean amplitude of N170 during face presentationfor four electrodes (150-180ms) in two face conditions of all subjects - ╕▒▒╛.xlsx]

## Sheet: mean amplitude of N1
	Attactive-face	Unattactive-face	Attactive-face	Unattactive-face	Attactive-face	Unattactive-face	Attactive-face	Unattactive-face
	P7	P7	P8	P8	PO7	PO7	PO8	PO8
sub1	0.1852	0.890105	-3.68605	-3.71182	-0.458516	-0.35148	-2.17028	-1.77773
sub2	-1.97698	-2.0683	-5.56659	-5.56404	-2.60493	-2.04936	-3.312	-2.948
sub3	-1.16863	-0.869646	-2.44792	-2.06654	-1.57553	-1.11761	-2.3332	-2.11178
sub4	1.77233	1.90473	-5.58256	-5.2636	-1.02603	-0.261939	-4.02201	-3.57569
sub5	-1.49422	-0.968074	-1.39222	-1.37633	-0.44219	-0.051523	1.04933	0.358419
sub6	-6.75534	-8.5398	-2.35299	-1.37688	-14.9896	-16.7237	-1.2091	-0.909783
sub7	-2.8438	-2.71135	-1.83081	-1.1644	-3.14532	-3.6474	-0.681205	-0.110269
sub8	-3.19114	-2.3778	-4.07974	-3.01949	-2.00383	-0.806702	-2.23508	-1.33375
sub9	-1.83956	-0.428583	-1.65824	-1.47333	0.621566	0.889697	0.789873	0.504429
sub10	14.5427	14.9047	8.73729	9.17573	7.93377	9.12333	8.33767	8.59098
sub11	-2.48162	-2.87937	-1.32851	-0.903556	-1.78982	-1.95769	0.270915	1.36376
sub12	-2.72206	-2.73995	-16.8258	-15.5126	-7.10284	-8.16286	-11.022	-9.81101
sub13	-2.73648	-2.68785	-3.60927	-2.35383	-3.08109	-2.92134	-0.954513	0.912462
sub14	-3.00563	-1.7236	-1.39179	-2.28625	-4.35536	-2.41534	-3.76387	-0.88779
sub15	-1.07526	-0.869778	-8.40442	-7.77465	-0.95515	-0.882361	-6.31942	-5.41701
sub16	-0.170857	0.606862	-1.71196	-1.28338	1.86616	2.18282	0.790318	0.957109
sub17	-4.92959	-5.3966	-5.51787	-5.8429	-5.11267	-4.85039	-2.87818	-2.79388
sub18	-1.50523	-1.18769	-4.11203	-4.92421	-1.34046	-0.92581	-0.715267	0.810705
sub19	-1.8187	-0.947507	-3.19098	-2.7545	-2.76515	-1.44932	-4.47453	-3.13935
sub20	2.76418	1.40099	0.57575	-0.974421	3.58556	2.20646	1.66851	-0.256934
sub21	-0.169288	-0.692165	-3.37805	-3.73543	-0.400304	-1.54238	-0.614913	-1.76748
sub22	-3.41967	-2.6757	-5.25189	-4.22028	-2.35635	-1.86756	-3.70736	-2.4441
sub23	-0.400197	0.009776	-2.7218	-0.328284	1.02594	1.66094	1.17474	2.91017
sub24	-2.35042	-0.969033	0.236673	-0.821646	3.23169	2.89209	4.40118	3.73926
sub25	-2.53097	-2.36294	-4.2695	-3.81913	0.509797	0.716765	-2.05583	-1.64924
sub26	-0.651005	0.169422	0.460927	-0.873519	1.29468	0.833261	3.00071	1.59359
